# Supplementary material for: A pair of congenic mice for imaging of transplants by positron emission tomography using anti-transferrin receptor nanobodies
Source: eLife. 2025 Aug 18;14:RP104302. doi: 10.7554/eLife.104302 (PMC12360783; doi:10.7554/eLife.104302)
Supplement: Figure 1—source data 2. [file elife-104302-fig1-data2.zip]

Archive with 9 entries (9 files):
- Figure 1B- HEK293 source ladder.png
- Figure 1B-B16F10 source blot.jpg
- Figure 1B-B16F10 source ladder.jpg
- Figure 1A - middle pannel gel.jpg
- Figure 1A - right panel - ladder.jpg
- Figure 1A-left panel.jpg
- Figure 1A-right panel - composite.jpg
- Figure 1A-rigth panel - blot.jpg
- Figure 1B - HEK293 source blot.jpg
