# Supplementary material for: A pair of congenic mice for imaging of transplants by positron emission tomography using anti-transferrin receptor nanobodies
Source: eLife. 2025 Aug 18;14:RP104302. doi: 10.7554/eLife.104302 (PMC12360783; doi:10.7554/eLife.104302)
Supplement: Figure 3—source data 1. [file elife-104302-fig3-data1.zip]

Archive with 1 entries (1 files):
- Figure 3-Source Data 1.pptx
